# Supplementary material for: Genome-wide identification and expression analysis of the SWEET gene family in daylily (Hemerocallis fulva) and functional analysis of HfSWEET17 in response to cold stress
Source: BMC Plant Biol. 2022 Apr 25;22:211. doi: 10.1186/s12870-022-03609-6 (PMC9036726; doi:10.1186/s12870-022-03609-6)
Supplement: Supplementary file 1 — Additional file 1: Table S1 CDS sequences of 19 HfSWEET genes. [file 12870_2022_3609_MOESM1_ESM.xlsx]

## Sheet: Sheet1
Additional file 1: Table S1 CDS sequences of 19 HfSWEET genes.
Gene name	GenBank accession	Sequences
HfSWEET1a	OM264165	ATGGAAACTGTTCTGCATTTTGTGTTTGGGATGTTTGGGAATATTACTGCTCTTTTCCTCTTCTTTTCACCTATCGTGACGTTTCGGAGGATCATAAAGAATCGATCTACTGAGGAGTTCTCCGGGGTCCCCTACAACATGACGATGCTCAACTGCCTCTTATCTGCTTGGTATGGGCTGCCTTTTGTTTCGCCAAACAACCTCCTGGTGTGGACGATAAATGGCACCGGAGTGCTTATTGAGGCAATCTATGTGCTAATATTCCTGATATTTGCACCGAAGAAGGTGAGGAGTCGAATGATGGGACTCCTGGCGCTTGTGTCTTCTGTGTTCATCTCGGTTGCACTCATCTCGGTGCTGGCTCTTCACGGACAGAGTCGTAAGGTCTTCTGTGGGCTT…
HfSWEET1b	OM264166	ATGGAGAATGTTCTGCATTTTGTGTTTGGAATCTTTGGGAATGTTACTGCTCTGTTCCTCTTCTTTTCACCTATGGTGACGTTTCGGAGGATCATAAAGAATCGATCTACTGAGGAGTTCTCTGGGGTCCCCTACAACATGACCATGCTCAACTGCCTGTTATCTGCTTGGTATGGGCTGCCTTTTGTGTCACCAAACAACCTCCTGGTTTGGACGATAAATGGCACCGGAGCGCTTATTGAGGCTATCTACGTGCTGATATTCCTGATATTTGCGCCGAAGAAGGTGAGGGGTCGAATGATGGGACTCCTGGCGCTTGTGTCTTCTGTGTTCATCTCGGTTGCACTCATCTCAGTGCTGGCTCTTCACGGACAGACTCGGAAGTTCTGCTGTGGCTTT…
HfSWEET2a	OM264167	ATGAGTTCTTCCGAGTTGTCTTCCTTTTATACTATATGCAGCTATTCAGCTGGAATTGCAGGCAATCTCTTTGCCCTTGTGCTCTTTATTGCACCAATGCATACATTCGGAAGAATAATTAGAAACAAATCTACAGAGCAATTCTCAGGGCTGCCATATATCTATGCCCTCTTGAACTGCTTGATTTGCTTCTGGTATGGACTCCCTTTTGTATCCCATGGTGTGATATTGGTCTCCACAGTTAACTCGATCGGGGCTTGTTTCCAATTAGCTTATGTGATCATTTTCATCGTATTCGCTGATACCAGAGGAAAGCTGAAGATGTCTGGATTGCTGGTAGGAGTTTTGGTTGTCTTCGCGCTCATTACATATTGTAGCCTTGAGTTTTTCGACCACAGT…
HfSWEET3b	OM264168	ATGGGGTCAAGCTTGCGCTTTCCAGTTGGAATATTGGGGAATGCGGCTTCCTTGTTCCTTTACACAGCACCCATATTAACTTTTGCAAGGGTGATAAGGAAGGGGAGTACAGAGGAGTTCTCATGCATACCTTACATCATTGCTCTTCTGAATTGTCTTCTATATACTTGGTTTGGTTTGCCAGTGGTAAGCAAAGGATGGGAGAACTTCACAGTGGCTACAATCAATGGCTTAGGGATACTACTGGAGATCTCATTCATTTTAATCTATATATGGTTTGCTTCGGCAAAACGCAAGAAATTAGTAATACCGATGGTGGTGGCAGTAATAGTTGTATTTGGGATCACTGCATTTGTATCCAGTGCAGTGTTCCATGACCACCCCCATCGAAAAGTATTT…
HfSWEET4a	OM264169	ATGGTTTCGGCAGACACTATCCGAACTTGTGTTGGAATTCTAGGAAATGTGATAGCTCTGGCCCTATTTTTGTCACCAGTGCCAACTTTTTACAGGATTTGGAAGAAAGGTTCAGTTGAGCAATTCTCAGCAGTGCCATACCTGGCAACTCTGCTCAACTGCATGCTTTGGGTGGTGTATGGCCTCCCTTTGGTTCACCCACACAGCACTTTGGTCTTAACCATCAATGGCTCTGGGTTGGTTATTGAGCTCTCCTATGTCCTCCTCTTCATTATCTACTCTCATGGCTCCAATAGGCTCCGCGTTGTCGCCATACTTGTGTCGGAGATTGTTTTTGTAGCACTCAGTGGCCTTCTTGTCATAATTTTTACCCACACTATCGCGATGAGGTCATTGATC…
HfSWEET4b	OM264170	ATGGTTAATACCGAAACGATTAGGACGGTTGTTGGCATTATAGGGAATGTGATATCATTGGGGTTGTTCTTATCACCAGCGCCAACATTTGTTGGAATAATCAAGAAGAAAGATGTGGAACAATTCTCACCAGTTCCATATCTTGCCACCCTCCTCAACTGCATGTTGTGGGTTCTGTATGGGCTCCCAATTGTGCACCCTGACAGCACTCTGGTCATAACCATCAATGGTGCAGGGGTTGTGATTGAGCTCATCTACATTGCAATCTTTGTCATCTTTAGTGATGGCAAGAAGAGGCTCAATGTGTTCCTCATCTTTATTGGTGAGGTCATCTTCACCTTCACCTTCGGCGTGCTTGTCATCGAGCTCCTCCACACCACCACTCGCCGATCAACCCTT…
HfSWEET4c	OM264171	ATGGTTAATACCGAAACCATTAGGACGATTGTTGGCGTTGTAGGGAACGTGATATCATTTGGGTTGTTCTTGTCACCAGTGCCAACCTTTGTTGGAATAGTCAAGAGGAAAGATGTGGAGCAATTCTCACCAGTTCCATACCTTGCCACCCTCCTCAACTGCATGCTGTGGGTTCTGTATGGTCTCCCAATTGTGCACCCTGACAGCACTCTAGTCTTAACCATCAATGGAGCAGGGGTTGTGATTGAGCTCATCTACATTGCAGTCTTTGTCACCTTTTGTGATGGCAAGAAGAGATTCAATGTGATCCTCATCTTTCTTGGTGAGATCATCTTCACCGTCACCTTCGGCGTCCTTGTCATCGAGCTCCTCCACACCACCACTCGCCGGTCCACCGTT…
HfSWEET5	OM264172	ATGGTGAATGCCGAGGTGATCCGTAGTGGCGTCGGCATCGTAGGAAATGCCATATCCTTGGGTCTTTTTCTCTCCCCACTGCCAACATTTGTTCAAATCATAAAGCAGAAGGCAGTGGAACAATTTTCTCCGGTGCCCTACTTGGCCACACTCCTCAATTGTTTGCTCTGGTTTTTTTACGGGCTACCGATTGTCCACCTTAACGGCATGCTCATCCTCACCATTAATGGTGCTGGTCTACTTTTTGAGACCGTCTATCTCAGCATCTTCTTGACTTTCGCCCCACCAAACCAAAGGTTGAAGGTAATAGGTATCATTATCGGAGAGCTCGTCTTCGTAGGAGCAGTGGCGGCCGTCGTGCTCAATGTTGCACACACAATCCCGAAGAGGGAGATGATG…
HfSWEET6a	OM264173	ATGGTGGGTGTAGATGCAATTCGGAATATCGTCGGCATCATTGGAAATGTCATATCATTTGGGTTGTTTCTCTCCCCAGTGCCGACTTTTGTAACGATAATAAACAGAAAGGCAGTGGAGGAGTTCTCACCCATCCCATACTTAGCCACCTTACTCAATTGCATGTTGTGGGTGTTCTATGGCATCCCGCTCGTCCACCCCCATAGCATCCTCGTCGTCACCATCAATGCCATCGGTCTCATCCTTGAATCAATTTACCTCATCATCTTCTTCATTTACTCACCTCCCAAACTTCGTCTGAAAGTGGTGAAGATCTTGGCTGGGGAGTTGGTGTTCATGGCTGCAGTAATCACAGGGGTGATTGTTGGGGCTCACACCCACGAAAGGAGGTCTCTCGTT…
HfSWEET6b	OM264174	ATGGTGAGTGCAGATACAGCTCGGACGATCGTCGGCATCATCGGAAATGTCATATCCTTCGGTTTGTTTCTCTCACCACTGCCGACTTTTGTAAAGATAGTAAAGAAGAAGGCCGTTGAAGATTTCTCGGCTATCCCATACCTAGCCACCCTTCTCAACTGCATGCTTTGGGTGTTTTATGGCCTCCCCGTCACCCATCCACACAGCACGCTTGTTTACACCATCAATGGCATCGGCCTCGTCATTGAGGGCGCCTATCTCATCACCTATTTCATCTATGCTCCACCCAACGGACGTTGTAAAGTGTTGAAGATATTGGCAGGAGAGTTGGTGTTCATGGCTGCAGTCATCCTTGGGGTGCTTTTGGGTGCCCACACTCATCACAAGAGAAGTCTAGTT…
HfSWEET7	OM264175	ATGGTTAACATCGATGCAATCCGGACTACTGTTGGTATAATAGGAAACGTGATATCCTTCGGGTTGTTCTTATCACCAGTGCCAACCTTCATTGCTATAATCAAGAAAAAGGCTGTGGAGCAATTCTCACCCATTCCTTACGTTTGCACCCTCCTCAATTGCTTCCTGTGGTGTCTCTACGGACTCCCAATCGTGCATCCGGACGCCACTTTGGTCATAACCATCAATGGCGTCGGTATTGTCATTGAGCTCATCTACATCAGCATCTTTGTCATCTACGCTCCTGGCAGTAAAAAGGTCCAAGTGCTCCTGACAGTGTTGGCCGAGGCTGTATTCGTTGTTGTCTTTGGCATTCTTGTTATTAGGTTTTTCCCCACCACTGCCCGTCGCTCTACTGTC…
HfSWEET12	OM264176	ATGTTGGTTATCACCATTCAAGACCCATGGTTATTTGGAGTTGGCCTGTTAGGGAATATAACATCTTTCTTGGTGGTTATTGCCCCAGTGCCAACATTTTACAGAATATGTAAAAAGAAATCGACGGAGTCGTTTCAATCCATCCCATATGCAGTGGCAGTGTTCAGTGCAACACTATGGCTGTATTATGCCGCTCTCACCAGCGATCTCCTCCTCCTCACCATCAACACTGCAGCTGTCTTCATTGAAGCTTCCTATTTAGCCATCTACCTTATTTACGCCTCTAAGAAAGCCAGGGCATTCACAATGAAGTTGATATTCTTGCTTGACGTGGGGTTTTATGGATCCCTTGTGCTCCTCACACTACTATTTCTCCAGGGAAAGAAGCGTATCAATTTG…
HfSWEET13a	OM264177	ATGGCAGGACTTTCATTAGACCACCCTTGGGCTTTTGCCTTTGGTCTCCTAGGCAACTTGATCTCATTCATGGTGTTACTTGCTCCAATACCAACGTTTTATCGAATTTATAAAAAGAAATCAACGGAAGGGTTTCAATCGGTACCCTATGTGGTAGCACTTTTCAGTGCTATGTTATGGATCTACTATGCATTCGTCAAGACAAATGAATACCTTCTCATCACCATCAACACATTTGGATGCTTCATTGAGACTCTATACATCGTCATGTACCTCACATATGCTCCTAGAAAAGCTAAGGTCAACACAGCAAAAATTTTCTTGCTTTTGAATGTAGGACTTTTCTCCTTGATAGTTCTTGCCACTATTTTCCTCTCAAAGGGTGCCAACCGCCAAAAG…
HfSWEET13b	OM264178	ATGGCAGGATTATCCTTAGACCACCCTTGGGCTTTCGCCTTCGGCATTCTAGGCAACTTGATCTCATTCATGGTGTGCCTTGCCCCAATACCAACATTCTACCGGATATACAAGAGTAAATCAACTCAAGGGTTCCAATCAGTGCCATATGTGGTTGCACTGTTTAGCGCAATGCTATGGATCTACTATGCGTTAATCAAAACCAATGAATACCTTCTCATCACCATCAACTCAGTTGGATGTGTCATTGAGACTATATACATCATCATATTTATCACCTACGCCTCGAAGAAAATTAAGATCCACACTGTAAAACTGATGTTGCTCCTGAATGTGGGACTATTTGCTTCGATTGTTCTATCGACGCTCCTACTGACAAAGGGTCCCAAGCGTGTAACA…
HfSWEET14a	OM264179	ATGGCAGGGCTTTCACTTGATCATCCTTGGGCTTTTACATTTGGCCTACTAGGCAACTTGATCTCATTCATGGTTTACCTTGCTCCAATACCGACATTCCACCGCATATACAAGAAGAAATCGACTGAAGGATTCCAATCAGTTCCCTACGTGGTTGCGCTCTTCAGCGCCATGCTGTGGATCTACTACGCATTCATCAAATCAAACGAATACCTTCTCATTACGATCAACTCGCTTGGCATAGTGATTGAGACCGTCTACATCATCATGTTTATCGTCTATGCCCCAAAGAAGGCCAAGGTCTACACAGCAAAAATAATTATGGGTTTGAATGTGGGCCTCTTCTCCTTGATTGTTCTATCCACTCTTTTACTCACAAAAGGAGCCCACCGTCAGAAA…
HfSWEET14b	OM264180	ATGGCAGGGCTTTCACTTGATCACCCTTGGGCTTTTACTTTTGGCCTCCTAGGCAACTTGATCTCATTCATGGTTTACCTTGCTCCAATACCAACATTCCACCGCATATACAAGAAGAAATCAACAGAAGGATTCCAATCAGTTCCCTACGTGGTCGCGCTCTTCAGTGCCATGCTGTGGATATACTACGCATTCATCAAATCAAACGAATACCTTCTCATTACAATCAACTCGCTTGGCATAGTGATTGAGACTGTCTACATCATCATGTTTATCGCCTATGCCCCAAAGAAGGCCAAGGTCTACACAGCAAAAATAATCATGGGTTTGAATGTGGGCCTCTTCTCCTTGATTGTTCTATCCACTCTTTTACTCACAAGAGGAGCCAACCGTCAGAAA…
HfSWEET15	OM264181	ATGTGTAGCATGGCGGAGGAACATCACTGGGCCTTTGCATTCGGCATCCTAGGTAATATCATCTCCTTCATGGTGTACCTAGCTCCACTGCCTACATTTCTCCGAATATACAAAAAGAAATCAACGCAAGGGTTCCAATCCATCCCTTACGTCGTTGCACTCTTCAGCGCGTCTTTGTGGATATACTATGCCCTCCTCAAGAGCACCAACACATTTCTTCTCATCACCATTAACGCCGCTGGTTGTGTAATAGAGGCTGGCTACATCATCTTCTACCTCATTTACGCACCAAGGAATGCTCGGATATACACAGCGAAACTACTCCTGCTCTTGAATGTAGGCCTTTTCGGTTTGATTATTCTCCTCACACTCCTACTATCAACTGGGTCAGGTCGGGTA…
HfSWEET16	OM264182	ATGGCTGCTCCAAGCTTGATAGTTGGAATTGTGGGGAATGTGATCTCCATACTAGTATTTGCCTCTCCCGTAACGACGTTCTGGAGAATAGTGAAGAAGAAGTCGACGATGAACTATGAAGGGTTACCATATGTGACGACTCTGTTGTGCACATCTATGTGGACATATTATGGGCTTCACAAGCCCGGGGGTCTTCTGATTGTGACTGTAAATGGTGCTGGGAGTGTGATGCAGTCGGTTTATGTTGTGCTGTTCCTCATCTACGCTCAAACAAGCACACGAATTAGGGTTGGCAGATTGGTGGGGATATTGAATGTAGGGGTGTTTGGGATGGTGATATTGGTGACGATTTTAGCGCTTCATGGGAATTTGAGGCTGCTGGTTGTTGGGTGCATGTGT…
HfSWEET17	OM264183	ATGGAGTCCTTGCTTTTCATCATAGGAGTTGTAGGCAATGTTACATCACTTCTCATCTTCCTCTCTCCTATGACGACTTTCTGGAGGATAATGAAGAACAAATCAACTGAAGACTTTGAGCCTGTGCCTTATGTAGTAACCCTACTAGGATGCTCACTGTGGGTTTATTATGGGATCACCAAACCTGGAGAATACCTCGTCGCGACTGTCAATGGTGTCGGAATCATATTTGAGGCCATCTATGTTGTCATCTTCCTCATATATGCAACTCCTCCTCTTAGGGTTAAGACATCGATTATGGTGGTGGTATTGGATGGTGCAATTCTGGGAGCGGTGGTTTTAGCAACCCAGTTGGTAGCTGAAGAAGGGCTGAGAATTATGATAATAGGAGTTATTTGT…
