# Supplementary material for: Genome-wide identification and expression analysis of the SWEET gene family in daylily (Hemerocallis fulva) and functional analysis of HfSWEET17 in response to cold stress
Source: BMC Plant Biol. 2022 Apr 25;22:211. doi: 10.1186/s12870-022-03609-6 (PMC9036726; doi:10.1186/s12870-022-03609-6)
Supplement: Supplementary file 4 — Additional file 4: Table S3 PCR primer sequences used in this study. [file 12870_2022_3609_MOESM4_ESM.xlsx]

## Sheet: Sheet1
Additional file 3: Table S3 PCR primer sequences used in this study.
No.	primer	Forward primer (5'-3')	Antisense primers（3'-5'）	Description
1	HfSWEET1a-F1/ R1	GCTCAACTGCCTCTTATCT	CCAGGAGTCCCATCATTC	cDNA cloning
2	HfSWEET1b-F1/ R1	TTGGAATCTTTGGGAATG	CGTAGATAGCCTCAATAAGC	cDNA cloning
3	HfSWEET2a-F1/ R1	TATGCCCTCTTGAACTGC	AATGACGGATAACGGAGA	cDNA cloning
4	HfSWEET3b-F1/ R1	GGCTTCCTTGTTCCTTTA	CTCCCATCCTTTGCTTAC	cDNA cloning
5	HfSWEET4a-F1/ R1	TTCCTTTCACTCGCTTCT	TCCAAACACGACCACTTC	cDNA cloning
6	HfSWEET4b-F1/ R1	ACTCGCCGATCAACCCTT	CAACTTCCGCCTTCTTCC	cDNA cloning
7	HfSWEET4c-F1/ R1	CCTCTGCGTCATCTTCTG	ATGCCAACTTCTGCCTTCTTC	cDNA cloning
8	HfSWEET5-F1/ R1	CGAAGAGGGAGATGATGG	CCGTAGTTTGGGTGGATT	cDNA cloning
9	HfSWEET6a-F1/ R1	CCCATCCCATACTTAGCC	CCATGAACACCAACTCCC	cDNA cloning
10	HfSWEET6b-F1/ R1	CGCTTGTTTACACCATCA	AGAGCATACGCAGTCCAG	cDNA cloning
11	HfSWEET7-F1/ R1	CTCTACGGACTCCCAATC	ATGCCAAAGACAACAACG	cDNA cloning
12	HfSWEET12-F1/ R1	TTAGCCATCTACCTTATTTACG	CAAGAAGCCCACCACATT	cDNA cloning
13	HfSWEET13a-F1/ R1	AAAAGAAATCAACGGAAGG	GTAGACCATAGGCGAACC	cDNA cloning
14	HfSWEET13b-F1/ R1	TTATCCTTAGACCACCCT	GAAGCAAATAGTCCCACA	cDNA cloning
15	HfSWEET14a-F1/ R1	ACCTTGCTCCAATACCGA	CCCACATTCAAACCCATA	cDNA cloning
16	HfSWEET14b-F1/ R1	ATTCCAATCAGTTCCCTA	TCAATCACTATGCCAAGC	cDNA cloning
17	HfSWEET15-F1/ R1	GTTCCAATCCATCCCTTAC	TACTACCCGACCTGACCC	cDNA cloning
18	HfSWEET16-F1/ R1	GTATGCTGCTCCTATGGC	TTCGACCTCAGAATGGTT	cDNA cloning
19	HfSWEET17-F1/ R1	GACGACTTTCTGGAGGAT	GAGGCAAGCACAAATAAC	cDNA cloning
20	HfSWEET1a-F2/ R2	CTCGGTGCTGGCTCTTCA	TAGGCTTCGCATCGGTCA	qPCR
21	HfSWEET1b-F2/ R2	ACTGCCTGTTATCTGCTT	GAACTTCCGAGTCTGTCC	qPCR
22	HfSWEET2a-F2/ R2	CCCTCTTGAACTGCTTGA	AATGACGGATAACGGAGA	qPCR
23	HfSWEET3b-F2/ R2	GGCTTCCTTGTTCCTTTA	TATTACTGCCACCACCAT	qPCR
24	HfSWEET4a-F2/ R2	CTCTGGGTTGGTTATTGA	GAAAGAAGCGAGTGAAAG	qPCR
25	HfSWEET4b-F2/ R2	CACCCTGACAGCACTCTG	CAACTTCCGCCTTCTTCC	qPCR
26	HfSWEET4c-F2/ R2	TTGTGATGGCAAGAAGAG	AAGATGACGCAGAGGATT	qPCR
27	HfSWEET5-F2/ R2	CGAAGAGGGAGATGATGG	ACCGTTGACGAAACTGAC	qPCR
28	HfSWEET6a-F2/ R2	CATCCCATACTTAGCCACC	CCATGAACACCAACTCCC	qPCR
29	HfSWEET6b-F2/ R2	CGCTTGTTTACACCATCA	TCAGAGCATACGCAGTCC	qPCR
30	HfSWEET7-F2/ R2	TGTCTTTGGCATTCTTGT	ATGAACTCCACGCTCTTG	qPCR
31	HfSWEET12-F2/ R2	CTACCTTATTTACGCCTCTA	ATTGATACGCTTCTTTCC	qPCR
32	HfSWEET13a-F2/ R2	AAGAAATCAACGGAAGGG	AGACCATAGGCGAACCAC	qPCR
33	HfSWEET13b-F2/ R2	GATTATCCTTAGACCACCCT	GAAGCAAATAGTCCCACA	qPCR
34	HfSWEET14a-F2/ R2	GGCATAGTGATTGAGACC	TAAGTAGACCGTAGGAGAAC	qPCR
35	HfSWEET14b-F2/ R2	CGCTTGGCATAGTGATT	GTTTCTGACGGTTGGCTC	qPCR
36	HfSWEET15-F2/ R2	ATACTATGCCCTCCTCAA	TGGTGCGACAAATACAGA	qPCR
37	HfSWEET16-F2/ R2	TGTTCCTCATCTACGCTCAA	CAACAACCAGCAGCCTCA	qPCR
38	HfSWEET17-F2/ R2	ACTTTGAGCCTGTGCCTTAT	GATTCCGACACCATTGAC	qPCR
39	HfSWEET17-F3/ R3	gaggatctcgagcgggaattcATGGAGTCCTTGCTTTTCATC	agcggccgctgtacaactagtGGTTGGTCGACCCTCTTCAAC	Construction of pC131-YFP
40	HfSWEET17-F4/ R4	gaggatctcgagcggggtaccATGGAGTCCTTGCTTTTCATC	agcggccgctgtacaggtaccGGTTGGTCGACCCTCTTCAAC	Construction of pBI221-GFP
41	HfSWEET17-F3/ R5	gaggatctcgagcgggaattcATGGAGTCCTTGCTTTTCATC	ttccaatgcattggctgcagTTAGGTTGGTCGACCCTCTTCAAC	Construction of pCAMBIA1301
42	HfUBQ-F/R	AACGTGAAGGCCAAGATAC	AGACGGAGCACCAGGTGGA	Internal reference
Notes: The lowercase letters indicate protected bases and restriction sites, and the restriction sites are underlined.
